# Supplementary material for: Characterization of Volatile Profile of Different Kiwifruits (Actinidia chinensis Planch) Varieties and Regions by Headspace-Gas Chromatography-Ion Mobility Spectrometry
Source: Foods. 2026 Jan 3;15(1):152. doi: 10.3390/foods15010152 (PMC12786179; doi:10.3390/foods15010152)
Supplement: Supplementary file 1 [file foods-15-00152-s001.zip]

Archive with 2 entries (2 files):
- Table S1. Volatile components of kiwifruit.pdf
- Table S2. The comparative results between model construction and cross-validation.pdf
